# Supplementary material for: Toxic PARP trapping upon cAMP-induced DNA damage reinstates the efficacy of endocrine therapy and CDK4/6 inhibitors in treatment-refractory ER+ breast cancer
Source: Nat Commun. 2023 Nov 2;14:6997. doi: 10.1038/s41467-023-42736-y (PMC10620179; doi:10.1038/s41467-023-42736-y)
Supplement: Supplementary file 4 — Supplementary Data 1 [file 41467_2023_42736_MOESM4_ESM.xlsx]

## Sheet: Sheet1
Supplementary Table 1. List of genes within the SOC sensitivity signature along with the z-score values comparing treatment vs. untreated control, downloaded from Connectivity Map database.
GENES	Expression change upon treatment	Tamoxifen	Fulvestrant	Palbociclib	ADCYC OE	PDE4D KD	Doxorubicin	Etoposide
TOP2A	down	-4.75	-3.61	-9.95	0.335	-1.32	-3.68	-6.54
PCNA	down	-3.31	-3.88	-7.14	-1.265	-1.66	-1.08	1.84
KIF2C	down	-4.57	-1.28	-6.76	0.43	-0.83	-0.15	-6.78
CDK1	down	-2.97	-4.96	-6.45	-0.415	-0.78	-2.3	-4.55
CCNB2	down	-3.98	-1.71	-6.36	-0.73	-0.97	-4.78	-6.21
LIG1	down	-1.71	-2.15	-6.3	-0.32	-0.54	-1.1	0.66
AURKB	down	-3.54	-4.26	-6.2	-1.24	0	-4.71	-7.13
KIF11	down	-2.74	-1.61	-5.93	-0.56	-0.69	-2.21	-4.03
BIRC5	down	-4.04	-3.78	-5.71	-0.805	-1.06	-5.62	-9.88
MYBL2	down	-3.17	-2.92	-5.66	-0.955	-0.45	-3.21	-3.94
CCNA2	down	-4.61	-2.26	-5.51	-0.675	-1.06	-4.99	-7.35
ASPM	down	-3.07	-1.25	-5.45	0.55	-0.77	-2.51	-3.72
TIMELESS	down	-3.44	-1.8	-5.37	-0.48	-0.53	-1.93	-3.35
UBE2C	down	-4.4	-4.76	-5.35	-1.245	-1.27	-4.82	-7.37
KIF15	down	-3.71	-2.81	-5.25	-0.96	-0.56	-2.42	-4.58
TROAP	down	-2.8	-1.22	-5.19	-0.2	-0.75	-2.6	-3.12
SUV39H1	down	-4.53	-3.06	-5.13	-1.215	-1.16	-3.29	-3.44
TTK	down	-2.95	-2.8	-5.09	-0.44	-0.68	-2.7	-4.57
DTL	down	-3.85	-2.17	-5.04	-0.88	-0.89	-1.59	-2.44
NCAPG	down	-2.46	-1.77	-5.02	-0.265	-0.81	-2.38	-3.11
POLE2	down	-4.67	-1.77	-5	-0.32	-0.44	-2.79	-2.04
EXO1	down	-4.15	-1.79	-4.96	-1.175	-0.54	-2.92	-3.86
MKI67	down	-2.61	-1.49	-4.71	-0.625	-0.58	-1.73	-4.32
RAD51AP1	down	-1.77	-1.41	-4.69	-0.63	0.05	-0.8	-1.69
SPC25	down	-3.78	-1.7	-4.65	-0.975	-0.94	-3.59	-5.13
KIF4A	down	-2.59	-2.83	-4.63	-1.41	-0.64	-4.14	-4.98
HJURP	down	-3.05	-1.73	-4.62	-0.435	-0.56	-3.41	-5.06
TPX2	down	-2.84	-2.17	-4.6	-0.47	-1.12	-2.33	-3.48
GTSE1	down	-3.54	-2.26	-4.57	-0.335	-0.34	-3.29	-4.78
NCAPH	down	-3.39	-1.64	-4.52	-0.55	-0.67	-3.32	-5.8
BUB1	down	-3.08	-1.48	-4.47	0.095	-1.11	-3.98	-5.36
CHAF1A	down	-2.15	-2.28	-4.46	-0.56	-0.19	-2.29	-2.68
CDC25C	down	-2.31	-1.29	-4.34	-1.255	-0.6	-2.16	-3.4
KIF20A	down	-2.83	-3.2	-4.29	-0.51	-0.99	-4.71	-7.19
ASF1B	down	-3.52	-1.63	-4.22	-0.355	-0.84	-2.6	-3.56
CDCA8	down	-3.95	-1.76	-4.18	-1.35	-0.45	-3.58	-4.63
PRC1	down	-2.17	-1.78	-4.15	0.15	-1.15	-1.58	-2.65
HMMR	down	-2.08	-1.74	-4.14	0.415	-0.42	-2.92	-3.21
FOXM1	down	-2.8	-1.89	-4.07	-0.205	-0.63	-3.41	-4.15
KIF18B	down	-2.87	-1.89	-4.04	-0.305	-0.29	-4.19	-5.3
CENPF	down	-3.06	-1.81	-4.04	0.095	-0.58	-2.08	-5.17
CEP55	down	-2.54	-2.2	-3.99	-0.08	-0.7	-2.16	-3.48
ESPL1	down	-1.7	-1.07	-3.99	-1.245	-0.5	-1.92	-2.08
NEK2	down	-1.77	-1.85	-3.91	-0.43	-0.74	-1.59	-3.32
MCM5	down	-2.24	-1.15	-3.88	-0.49	-0.72	-2.09	-2.98
FANCI	down	-1.64	-1.82	-3.85	-0.035	-0.52	-1.61	-2.21
RAD54L	down	-2.56	-2.1	-3.83	-1.255	-0.22	-1.09	-1.74
PKMYT1	down	-2.34	-1.57	-3.82	-0.845	-0.38	-1.55	-1.91
CENPM	down	-2.29	-2.14	-3.74	-0.885	-0.57	-1.74	-2.64
CENPA	down	-2.48	-1.21	-3.7	-1.01	-0.83	-3.41	-4.08
MCM10	down	-3.53	-2.73	-3.62	-0.62	-0.62	-2.58	-3.75
RAD51	down	-3.39	-1.55	-3.61	-1.005	-0.61	-1.9	-4.21
POLD1	down	-2.86	-2.14	-3.59	-1.15	-0.62	-1.19	-1.87
SPAG5	down	-3.41	-1.16	-3.59	-0.095	-1.17	-3.2	-4.08
TRIP13	down	-3.5	-2.23	-3.54	-0.855	-0.91	-2.13	-1.96
ERCC6L	down	-3.17	-1.56	-3.52	-1.235	-0.98	-2.47	-4.21
DLGAP5	down	-2.65	-2.44	-3.51	0.525	-0.85	-3.08	-4.15
BRCA1	down	-3.52	-3.85	-3.49	-0.865	-0.06	-3.37	-6.64
SMC2	down	-2.63	-1.44	-3.48	-0.87	-0.37	-2.01	-2.19
BLM	down	-1.98	-1.73	-3.45	-0.62	-0.76	-1.58	-4.12
MCM2	down	-2.06	-1.06	-3.45	-0.66	-0.48	-2.29	-2.11
ORC6	down	-2.12	-1.19	-3.44	-0.615	-0.59	-2.16	-1.91
GINS2	down	-3.34	-2.61	-3.42	-1.06	-0.87	-2.97	-4.27
FANCA	down	-2.32	-1.33	-3.4	-0.56	0.21	-0.65	-1
AUNIP	down	-2.2	-1.08	-3.4	-1.36	-0.29	-2.04	-1.71
SMC4	down	-2.58	-3.59	-3.39	0.055	-0.51	-2.91	-4.08
CDC25A	down	-3.37	-2.35	-3.37	-1.27	-0.79	-2.21	-2.6
GINS1	down	-2.35	-1.56	-3.37	-1.16	-0.91	-1.64	-2.04
CDT1	down	-3.29	-1.55	-3.34	-1.05	-0.79	-2.13	-3.26
KIFC1	down	-2.18	-1.04	-3.29	-0.785	-0.58	-2.52	-3.1
CDCA3	down	-4.08	-1.71	-3.27	-0.895	-0.67	-3.76	-4.4
FBXO5	down	-2.4	-1.59	-3.22	0.19	-0.57	-3.37	-4.58
PARP2	down	-3.48	-4.21	-3.19	-0.58	-0.89	-2.89	-1.04
AURKA	down	-3.82	-4.25	-3.18	-0.97	-1.62	-3.48	-1.81
NCAPG2	down	-3.17	-1.66	-3.17	0.355	-0.73	-2.57	-3.01
DSCC1	down	-2.85	-1.94	-3.15	-1.08	-0.42	-1.82	-3.59
MCM4	down	-1.64	-1.44	-3.14	-1.155	-0.02	-1.21	-1.9
KNTC1	down	-1.98	-1.29	-3.09	-0.02	0.48	-0.63	-1.02
ZWINT	down	-2.36	-1.32	-3.08	-0.245	-0.61	-0.3	-0.87
RFC3	down	-2.36	-1.38	-3.06	-0.725	-1.17	-1.92	-2.82
GINS3	down	-2.43	-1.14	-3.06	-0.88	-0.51	-1.07	-2.81
PSIP1	down	-2.69	-2.98	-3.04	0.91	-0.63	-0.09	-2.64
FEN1	down	-2.47	-2.27	-3.02	-0.295	-0.65	-2.55	-1.94
CDC6	down	-3.34	-1.78	-3.01	-1.34	-0.89	-2.8	-2.77
CDC20	down	-3.76	-4.58	-3	-0.83	-0.66	-5.67	-8.66
PRIM1	down	-2.52	-1.49	-3	-0.755	-0.48	-2.07	-3.67
MCM7	down	-1.42	-1.49	-2.98	-0.75	-0.44	-2.01	-4.03
USP1	down	-3.51	-1.38	-2.98	-0.685	-0.77	-2.96	-4.23
NEIL3	down	-2.11	-1.3	-2.96	-0.505	-0.77	-3.48	-3.7
DHFR	down	-1.82	-1.22	-2.94	0.12	-0.1	-0.98	-2.33
KIF18A	down	-2.56	-1.4	-2.9	-0.465	-0.76	-1.31	-3.49
TMPO	down	-1.57	-1.62	-2.89	-0.455	-0.84	-2.04	-1.95
MAD2L1	down	-3.01	-1.8	-2.86	-0.6	-0.69	-3.48	-3.64
TRAIP	down	-2.39	-1.48	-2.84	-1.365	-0.12	-1.67	-2.59
STIL	down	-2.27	-1.77	-2.83	-0.825	-0.76	-2.19	-3.76
C16orf59	down	-1.76	-1.32	-2.82	-1.07	0.33	-1.95	-1.81
RACGAP1	down	-2.48	-1.33	-2.78	0.31	-1.04	-1.45	-1.85
ECT2	down	-1.66	-1.97	-2.74	-0.35	-0.73	-1.59	-3.03
WDHD1	down	-2.97	-1.43	-2.73	-0.92	-0.83	-2.31	-3.48
CCNB1	down	-3.54	-3.59	-2.67	-0.26	0.16	-1.41	-2.53
OIP5	down	-2.86	-1.7	-2.65	-0.975	0.06	-2.01	-2.63
POLE	down	-1.54	-1.54	-2.6	-0.475	-0.26	-2.9	-3.28
ZNF473	down	-2.61	-1.43	-2.59	-1.59	-0.06	-0.2	-0.18
HELLS	down	-1.34	-1.26	-2.57	-1.19	0.36	-0.49	-1.11
SHCBP1	down	-1.91	-1.31	-2.53	-0.185	-1.38	-1.93	-2.61
H2AFX	down	-1.86	-1.23	-2.5	0.355	-0.59	-1.34	-0.3
WDR62	down	-1.79	-1.13	-2.47	-0.885	-0.15	-1.47	-0.81
ATAD2	down	-2.18	-1.79	-2.46	-0.89	-0.57	-2.21	-2.65
WRAP53	down	-1.01	-1.53	-2.45	-0.825	0.51	-1.72	-0.65
MELK	down	-3.87	-3.13	-2.42	-0.52	-0.41	-2.71	-6.39
KIF14	down	-4.58	-1.38	-2.41	0.135	-0.88	-2.8	-4.99
GMNN	down	-3.02	-1.15	-2.41	-1.275	-0.07	-1.15	-1.88
FAM64A	down	-2.97	-1.01	-2.37	-0.49	-0.54	-3.65	-4.35
NASP	down	-1.16	-1.12	-2.34	0.49	-0.07	-1.47	-2.7
RNASEH2A	down	-3.18	-2.38	-2.29	-0.86	-0.54	-2.54	-2.47
RFC4	down	-1.94	-1.94	-2.28	-0.655	-0.48	-2.86	-1.77
NUP85	down	-2.21	-2.45	-2.27	-1.145	-0.46	-0.9	-3.77
DNAJC9	down	-2.89	-1.79	-2.26	-0.345	-1.11	-1.92	-1.43
POLA1	down	-1.29	-1.78	-2.26	-0.71	-0.73	-1.37	-2
CDKN3	down	-2.67	-2.2	-2.23	-0.555	-1.01	-2.18	-3.14
SPDL1	down	-3.33	-1.86	-2.2	-0.395	-0.85	-2.44	-1.82
CHAF1B	down	-3.1	-1.57	-2.2	-1.165	-0.37	-2.6	-3.04
RBBP8	down	-1.95	-1.66	-2.13	-0.305	-0.59	-1.39	-0.44
FANCC	down	-1.41	-1.08	-2.11	-0.87	-0.16	-0.95	-1.36
CSE1L	down	-1.72	-2	-2.1	-0.16	-1.15	-0.63	-1.61
PTTG1	down	-1.93	-1.61	-2.1	0.545	-0.89	-1.81	-1.82
ORC3	down	-2.62	-1.03	-2.07	-1.235	0.56	-0.82	-1.67
LMNB2	down	-1.08	-1.14	-2.05	-0.05	-0.2	-2.51	-2.95
HAT1	down	-1.96	-3.27	-1.96	-1.1	-0.98	-0.73	-2.81
EXOSC9	down	-1.8	-1.75	-1.94	-0.61	-0.72	-2.34	-1.77
RECQL4	down	-1.59	-1.11	-1.92	-0.995	-0.6	-1.72	-1.29
UBR7	down	-1.33	-1.31	-1.9	-0.665	-0.4	-1.02	-1.32
POLA2	down	-2.42	-1.85	-1.86	-0.475	-0.56	-1.77	-2.81
GABPB1	down	-3.83	-3.76	-1.79	-1.46	-0.32	-1.64	-1.91
TACC3	down	-3.29	-1.28	-1.79	0.16	-0.92	-2.67	-3.3
HPRT1	down	-1.81	-2.05	-1.77	-0.31	0.59	-1.06	-1.16
VRK1	down	-2.09	-2.31	-1.74	-0.425	-0.62	-1.82	-2.6
MAT2A	down	-1.5	-1.47	-1.74	-0.145	-0.61	-3.17	-0.9
LBR	down	-1.97	-2.67	-1.73	0.045	-0.64	-3.71	-4.63
MTHFD2	down	-1.29	-1.5	-1.68	-1.07	-0.54	-1.58	-0.73
ITGB3BP	down	-1.4	-1.23	-1.66	0.31	-0.61	-0.99	-0.54
PARPBP	down	-1.87	-1.54	-1.64	-0.33	-0.32	-2.32	-4.73
LMNB1	down	-1.82	-1.02	-1.63	-0.445	-0.37	-3	-1.8
TMEM109	down	-1.26	-1.87	-1.62	-0.72	-0.38	-1.76	-3.38
FANCG	down	-2.22	-1.05	-1.62	-0.955	-0.43	-0.99	-2.54
P3H2	down	-1.29	-1.03	-1.6	-0.655	-0.33	0.15	0.37
NUDT1	down	-2.1	-1.33	-1.59	-0.48	-0.33	-0.96	-1
PSMC3IP	down	-2.37	-2.4	-1.51	-0.485	-0.04	-2.11	-1.55
CENPN	down	-2.69	-1.3	-1.51	-0.73	-1.03	-2.66	-3.04
CDCA4	down	-1.87	-1.3	-1.51	-0.585	-0.59	-1.27	-1.76
CDC7	down	-1.61	-1.46	-1.48	-0.22	-0.37	-2	-2.21
CHEK2	down	-4.77	-4.74	-1.47	-0.265	-0.88	-1.56	-1.13
RFWD3	down	-2.39	-1.68	-1.46	-1.23	-0.28	-0.93	-1.86
AXIN1	down	-2.2	-1.2	-1.46	-0.18	0.09	0.33	-1.09
CCDC15	down	-1.22	-2.08	-1.45	-1.415	0.97	1.08	0.52
RAD54B	down	-1.25	-1.45	-1.44	-0.5	-0.34	-2.24	-2.91
ZWILCH	down	-2.14	-1.47	-1.43	-0.07	-0.29	-1.92	-2.75
NCAPD3	down	-1.88	-1.07	-1.43	-0.98	-0.65	-1.79	-1.31
TDP1	down	-3.04	-1.43	-1.37	-1.37	-0.74	-1.76	-1.79
UNG	down	-1.07	-2.13	-1.33	-0.135	-0.08	-1.33	-1.54
ITGAE	down	-2.36	-1.2	-1.32	-0.78	-0.44	-1.63	-1.8
BARD1	down	-1.98	-1.03	-1.32	-0.705	-0.49	-1.58	-1.81
UBE2S	down	-1.87	-1.71	-1.31	-0.5	-0.98	-1.49	-4.46
SMC1A	down	-1.62	-1.01	-1.29	-1.155	0.59	-0.69	0.04
DCLRE1B	down	-1.91	-2.26	-1.24	-1.71	-0.72	-1.14	-1.11
AHSA1	down	-1.16	-1.66	-1.23	-0.93	0.28	-1.47	-1.14
DNMT3B	down	-1.53	-1.14	-1.21	0.25	-0.68	-1.69	-1.59
RRP1B	down	-2.04	-2.69	-1.17	-0.88	-0.58	-1.87	-0.3
RAE1	down	-2.4	-1.2	-1.17	-1.285	-0.45	-1.26	-0.24
TUBB	down	-1.53	-1.34	-1.14	0.035	-0.98	-1.18	-1.42
PGRMC1	down	-1.39	-1.67	-1.12	0.585	-1.51	-1.11	-2.43
TIPIN	down	-3.85	-1.85	-1.11	-0.875	-0.83	-2.75	-1.89
SIVA1	down	-1.75	-1.66	-1.11	-0.415	-0.7	-2.3	-2.87
DHX34	down	-1.86	-1.16	-1.1	-0.465	-0.38	-0.85	-0.14
UBAC1	down	-2.39	-1.6	-1.08	-0.415	0.25	-0.05	0.68
DBF4	down	-1.75	-1.11	-1.08	0.055	-0.95	-2.8	-3.32
TUBB6	down	-4.75	-1.17	-1.05	-1.36	0.17	2.46	0.45
PSRC1	down	-3.88	-3.12	-1.02	-0.645	-0.48	-2.96	-1.31
MIS18A	down	-2.41	-1.91	-1.02	-1.145	-0.19	-2.22	-4.08
GPN3	down	-1.61	-1.5	-1.02	-0.46	-0.15	-2.57	-1.04
LSM4	down	-1.48	-1.38	-1.02	0.02	-0.89	-1.04	-0.93
PAQR3	down	-1.42	-1.02	-1.01	-0.255	-0.22	-0.78	-0.77
PARP1	down	-1.29	-1.68	-1	-0.195	-0.92	-1.6	-1.69
PSMC3	down	-1.29	-1.12	-1	-0.8	0.55	-0.38	-0.98
EPHA3	up	2.01	1.36	4.33	1.435	0.45	1.86	0.02
ANXA9	up	1.33	1.37	2.22	-0.255	-0.25	1.38	0.39
COPB2	up	2.01	1.32	2.22	0.955	0.13	1.32	0.47
CAT	up	2.84	3.27	1.92	0.865	0.1	-0.77	0.56
CNOT4	up	1.21	1.6	1.92	3.665	0.31	0.07	-0.71
SESN1	up	2.79	1.09	1.89	-0.545	0.28	2.93	8.34
KCNC2	up	1.24	1	1.88	-0.43	0.75	0.89	0.81
TMEM121	up	1.05	1.08	1.79	-0.085	-0.32	-0.23	-0.03
WASL	up	1.08	1.8	1.76	0.47	0.74	0.34	-0.65
THBS3	up	1.35	1.29	1.75	0.655	0.99	1.61	0.41
RFX5	up	1.31	1.32	1.74	0.545	-0.07	1.15	1.66
OBSL1	up	1.16	1.17	1.69	0.725	0.09	0.31	0.85
MAST4	up	1.09	1.06	1.69	0.07	0.4	1.09	1.58
ADGRE5	up	1.3	1.54	1.68	1.135	-1.06	0.99	-0.7
TRIM62	up	1.52	1.25	1.65	0.74	0.78	1.17	1.67
DDIT4	up	4.24	4.26	1.64	1.585	-0.25	2.63	0.66
VPS13B	up	1.57	1.32	1.63	0.425	0.8	1.38	-1.13
CTAGE9	up	1.41	1.34	1.52	0.395	-0.36	-0.83	0.5
USP19	up	1.42	1.63	1.51	0.105	0.61	-0.37	1.91
CLSTN3	up	2.07	1.96	1.47	0.765	1.14	1.51	1.79
ENSA	up	1.17	1.25	1.47	-0.19	0.53	0.5	1.03
ERBB2	up	3.92	1.64	1.45	0.625	0.1	1.59	0.75
TRPV6	up	1.53	1.21	1.45	-0.9	-0.08	0.5	0.81
SYTL2	up	1.14	1.07	1.4	0.33	1.92	2.08	-0.12
APPBP2	up	2.51	2.06	1.39	0.43	-0.81	1.52	2.32
CTSK	up	1.51	1.74	1.38	0.865	0.41	0.82	-0.79
USP3	up	1.77	1.12	1.38	0.63	0.21	0.76	0.26
FAM63A	up	1.43	1.74	1.36	1.015	-2.03	2.72	2.07
ZNF358	up	1.72	1.42	1.35	0.145	0.11	0.72	1.29
NIPSNAP1	up	1.4	1.7	1.33	1.12	-0.92	0.73	2.55
CCDC92	up	2.45	2.22	1.28	0.89	-0.41	1.44	1.88
SPAG4	up	1.12	1.47	1.26	1.155	-0.1	4.18	2.16
GPR162	up	1.71	1.43	1.25	0.25	0.71	1.38	1.38
ZNF580	up	1.7	1.26	1.23	0.565	-0.41	1.09	0.85
RALB	up	1.43	2.18	1.15	0.54	0.19	0.83	-0.35
DOPEY1	up	1.36	1.08	1.15	0	0.47	1.13	0.01
ERBB3	up	2.41	1.82	1.14	0.675	-1.03	-0.01	-0.14
VPS9D1	up	1.12	1.52	1.13	0.67	0.4	1.63	2.77
MAN2C1	up	2.87	1.51	1.13	0.935	0.94	2.22	2.2
WLS	up	1.88	1.47	1.13	0.185	0.19	1.48	0.65
F10	up	1.73	1.29	1.11	0.15	0.7	0.63	0.35
FASLG	up	1.18	1.23	1.1	0.04	0.36	0.67	-0.17
HOXB3	up	1.14	1.36	1.09	0.185	0.42	1.3	1.27
ACBD4	up	1.29	1.51	1.06	0.97	-0.08	1.49	1.87
TMEM80	up	1.86	1.23	1.05	0.59	0.59	1.5	1.61
CCBL2	up	1.26	1.04	1.05	0.45	0.1	-0.09	0.29
PROS1	up	1.52	1.26	1.04	0.755	-0.68	4.71	-0.29
GRAP	up	1.16	1.64	1.03	-0.62	0.72	0.25	-0.35
MORN1	up	1.51	1.05	1.02	-0.38	-0.03	0.69	0.12
PRKCH	up	3.05	1.85	1.01	0.525	1.15	0.55	0.16
ARHGEF2	up	1.43	1.56	1.01	-1.16	1.53	0.18	0.4
STX4	up	2.26	1.47	1	-0.35	0.71	1.2	-3.21
FAM182A	up	1.54	1.22	1	-0.295	0.75	1.19	0.78
