# Supplementary material for: Toxic PARP trapping upon cAMP-induced DNA damage reinstates the efficacy of endocrine therapy and CDK4/6 inhibitors in treatment-refractory ER+ breast cancer
Source: Nat Commun. 2023 Nov 2;14:6997. doi: 10.1038/s41467-023-42736-y (PMC10620179; doi:10.1038/s41467-023-42736-y)
Supplement: Supplementary file 6 — Source Data [file 41467_2023_42736_MOESM6_ESM.xlsx]

## Sheet: 1A
genes	direction	Tamoxifen	Fulvestrant	Palbociclib	ADCYC OE	PDE4D KD	Doxorubicin	Etoposide
TOP2A	down	-4.75	-3.61	-9.95	0.335	-1.32	-3.68	-6.54
PCNA	down	-3.31	-3.88	-7.14	-1.265	-1.66	-1.08	1.84
KIF2C	down	-4.57	-1.28	-6.76	0.43	-0.83	-0.15	-6.78
CDK1	down	-2.97	-4.96	-6.45	-0.415	-0.78	-2.3	-4.55
CCNB2	down	-3.98	-1.71	-6.36	-0.73	-0.97	-4.78	-6.21
LIG1	down	-1.71	-2.15	-6.3	-0.32	-0.54	-1.1	0.66
AURKB	down	-3.54	-4.26	-6.2	-1.24	0	-4.71	-7.13
KIF11	down	-2.74	-1.61	-5.93	-0.56	-0.69	-2.21	-4.03
BIRC5	down	-4.04	-3.78	-5.71	-0.805	-1.06	-5.62	-9.88
MYBL2	down	-3.17	-2.92	-5.66	-0.955	-0.45	-3.21	-3.94
CCNA2	down	-4.61	-2.26	-5.51	-0.675	-1.06	-4.99	-7.35
ASPM	down	-3.07	-1.25	-5.45	0.55	-0.77	-2.51	-3.72
TIMELESS	down	-3.44	-1.8	-5.37	-0.48	-0.53	-1.93	-3.35
UBE2C	down	-4.4	-4.76	-5.35	-1.245	-1.27	-4.82	-7.37
KIF15	down	-3.71	-2.81	-5.25	-0.96	-0.56	-2.42	-4.58
TROAP	down	-2.8	-1.22	-5.19	-0.2	-0.75	-2.6	-3.12
SUV39H1	down	-4.53	-3.06	-5.13	-1.215	-1.16	-3.29	-3.44
TTK	down	-2.95	-2.8	-5.09	-0.44	-0.68	-2.7	-4.57
DTL	down	-3.85	-2.17	-5.04	-0.88	-0.89	-1.59	-2.44
NCAPG	down	-2.46	-1.77	-5.02	-0.265	-0.81	-2.38	-3.11
POLE2	down	-4.67	-1.77	-5	-0.32	-0.44	-2.79	-2.04
EXO1	down	-4.15	-1.79	-4.96	-1.175	-0.54	-2.92	-3.86
MKI67	down	-2.61	-1.49	-4.71	-0.625	-0.58	-1.73	-4.32
RAD51AP1	down	-1.77	-1.41	-4.69	-0.63	0.05	-0.8	-1.69
SPC25	down	-3.78	-1.7	-4.65	-0.975	-0.94	-3.59	-5.13
KIF4A	down	-2.59	-2.83	-4.63	-1.41	-0.64	-4.14	-4.98
HJURP	down	-3.05	-1.73	-4.62	-0.435	-0.56	-3.41	-5.06
TPX2	down	-2.84	-2.17	-4.6	-0.47	-1.12	-2.33	-3.48
GTSE1	down	-3.54	-2.26	-4.57	-0.335	-0.34	-3.29	-4.78
NCAPH	down	-3.39	-1.64	-4.52	-0.55	-0.67	-3.32	-5.8
BUB1	down	-3.08	-1.48	-4.47	0.095	-1.11	-3.98	-5.36
CHAF1A	down	-2.15	-2.28	-4.46	-0.56	-0.19	-2.29	-2.68
CDC25C	down	-2.31	-1.29	-4.34	-1.255	-0.6	-2.16	-3.4
KIF20A	down	-2.83	-3.2	-4.29	-0.51	-0.99	-4.71	-7.19
ASF1B	down	-3.52	-1.63	-4.22	-0.355	-0.84	-2.6	-3.56
CDCA8	down	-3.95	-1.76	-4.18	-1.35	-0.45	-3.58	-4.63
PRC1	down	-2.17	-1.78	-4.15	0.15	-1.15	-1.58	-2.65
HMMR	down	-2.08	-1.74	-4.14	0.415	-0.42	-2.92	-3.21
FOXM1	down	-2.8	-1.89	-4.07	-0.205	-0.63	-3.41	-4.15
KIF18B	down	-2.87	-1.89	-4.04	-0.305	-0.29	-4.19	-5.3
CENPF	down	-3.06	-1.81	-4.04	0.095	-0.58	-2.08	-5.17
CEP55	down	-2.54	-2.2	-3.99	-0.08	-0.7	-2.16	-3.48
ESPL1	down	-1.7	-1.07	-3.99	-1.245	-0.5	-1.92	-2.08
NEK2	down	-1.77	-1.85	-3.91	-0.43	-0.74	-1.59	-3.32
MCM5	down	-2.24	-1.15	-3.88	-0.49	-0.72	-2.09	-2.98
FANCI	down	-1.64	-1.82	-3.85	-0.035	-0.52	-1.61	-2.21
RAD54L	down	-2.56	-2.1	-3.83	-1.255	-0.22	-1.09	-1.74
PKMYT1	down	-2.34	-1.57	-3.82	-0.845	-0.38	-1.55	-1.91
CENPM	down	-2.29	-2.14	-3.74	-0.885	-0.57	-1.74	-2.64
CENPA	down	-2.48	-1.21	-3.7	-1.01	-0.83	-3.41	-4.08
MCM10	down	-3.53	-2.73	-3.62	-0.62	-0.62	-2.58	-3.75
RAD51	down	-3.39	-1.55	-3.61	-1.005	-0.61	-1.9	-4.21
POLD1	down	-2.86	-2.14	-3.59	-1.15	-0.62	-1.19	-1.87
SPAG5	down	-3.41	-1.16	-3.59	-0.095	-1.17	-3.2	-4.08
TRIP13	down	-3.5	-2.23	-3.54	-0.855	-0.91	-2.13	-1.96
ERCC6L	down	-3.17	-1.56	-3.52	-1.235	-0.98	-2.47	-4.21
DLGAP5	down	-2.65	-2.44	-3.51	0.525	-0.85	-3.08	-4.15
BRCA1	down	-3.52	-3.85	-3.49	-0.865	-0.06	-3.37	-6.64
SMC2	down	-2.63	-1.44	-3.48	-0.87	-0.37	-2.01	-2.19
BLM	down	-1.98	-1.73	-3.45	-0.62	-0.76	-1.58	-4.12
MCM2	down	-2.06	-1.06	-3.45	-0.66	-0.48	-2.29	-2.11
ORC6	down	-2.12	-1.19	-3.44	-0.615	-0.59	-2.16	-1.91
GINS2	down	-3.34	-2.61	-3.42	-1.06	-0.87	-2.97	-4.27
FANCA	down	-2.32	-1.33	-3.4	-0.56	0.21	-0.65	-1
AUNIP	down	-2.2	-1.08	-3.4	-1.36	-0.29	-2.04	-1.71
SMC4	down	-2.58	-3.59	-3.39	0.055	-0.51	-2.91	-4.08
CDC25A	down	-3.37	-2.35	-3.37	-1.27	-0.79	-2.21	-2.6
GINS1	down	-2.35	-1.56	-3.37	-1.16	-0.91	-1.64	-2.04
CDT1	down	-3.29	-1.55	-3.34	-1.05	-0.79	-2.13	-3.26
KIFC1	down	-2.18	-1.04	-3.29	-0.785	-0.58	-2.52	-3.1
CDCA3	down	-4.08	-1.71	-3.27	-0.895	-0.67	-3.76	-4.4
FBXO5	down	-2.4	-1.59	-3.22	0.19	-0.57	-3.37	-4.58
PARP2	down	-3.48	-4.21	-3.19	-0.58	-0.89	-2.89	-1.04
AURKA	down	-3.82	-4.25	-3.18	-0.97	-1.62	-3.48	-1.81
NCAPG2	down	-3.17	-1.66	-3.17	0.355	-0.73	-2.57	-3.01
DSCC1	down	-2.85	-1.94	-3.15	-1.08	-0.42	-1.82	-3.59
MCM4	down	-1.64	-1.44	-3.14	-1.155	-0.02	-1.21	-1.9
KNTC1	down	-1.98	-1.29	-3.09	-0.02	0.48	-0.63	-1.02
ZWINT	down	-2.36	-1.32	-3.08	-0.245	-0.61	-0.3	-0.87
RFC3	down	-2.36	-1.38	-3.06	-0.725	-1.17	-1.92	-2.82
GINS3	down	-2.43	-1.14	-3.06	-0.88	-0.51	-1.07	-2.81
PSIP1	down	-2.69	-2.98	-3.04	0.91	-0.63	-0.09	-2.64
FEN1	down	-2.47	-2.27	-3.02	-0.295	-0.65	-2.55	-1.94
CDC6	down	-3.34	-1.78	-3.01	-1.34	-0.89	-2.8	-2.77
CDC20	down	-3.76	-4.58	-3	-0.83	-0.66	-5.67	-8.66
PRIM1	down	-2.52	-1.49	-3	-0.755	-0.48	-2.07	-3.67
MCM7	down	-1.42	-1.49	-2.98	-0.75	-0.44	-2.01	-4.03
USP1	down	-3.51	-1.38	-2.98	-0.685	-0.77	-2.96	-4.23
NEIL3	down	-2.11	-1.3	-2.96	-0.505	-0.77	-3.48	-3.7
DHFR	down	-1.82	-1.22	-2.94	0.12	-0.1	-0.98	-2.33
KIF18A	down	-2.56	-1.4	-2.9	-0.465	-0.76	-1.31	-3.49
TMPO	down	-1.57	-1.62	-2.89	-0.455	-0.84	-2.04	-1.95
MAD2L1	down	-3.01	-1.8	-2.86	-0.6	-0.69	-3.48	-3.64
TRAIP	down	-2.39	-1.48	-2.84	-1.365	-0.12	-1.67	-2.59
STIL	down	-2.27	-1.77	-2.83	-0.825	-0.76	-2.19	-3.76
C16orf59	down	-1.76	-1.32	-2.82	-1.07	0.33	-1.95	-1.81
RACGAP1	down	-2.48	-1.33	-2.78	0.31	-1.04	-1.45	-1.85
ECT2	down	-1.66	-1.97	-2.74	-0.35	-0.73	-1.59	-3.03
WDHD1	down	-2.97	-1.43	-2.73	-0.92	-0.83	-2.31	-3.48
CCNB1	down	-3.54	-3.59	-2.67	-0.26	0.16	-1.41	-2.53
OIP5	down	-2.86	-1.7	-2.65	-0.975	0.06	-2.01	-2.63
POLE	down	-1.54	-1.54	-2.6	-0.475	-0.26	-2.9	-3.28
ZNF473	down	-2.61	-1.43	-2.59	-1.59	-0.06	-0.2	-0.18
HELLS	down	-1.34	-1.26	-2.57	-1.19	0.36	-0.49	-1.11
SHCBP1	down	-1.91	-1.31	-2.53	-0.185	-1.38	-1.93	-2.61
H2AFX	down	-1.86	-1.23	-2.5	0.355	-0.59	-1.34	-0.3
WDR62	down	-1.79	-1.13	-2.47	-0.885	-0.15	-1.47	-0.81
ATAD2	down	-2.18	-1.79	-2.46	-0.89	-0.57	-2.21	-2.65
WRAP53	down	-1.01	-1.53	-2.45	-0.825	0.51	-1.72	-0.65
MELK	down	-3.87	-3.13	-2.42	-0.52	-0.41	-2.71	-6.39
KIF14	down	-4.58	-1.38	-2.41	0.135	-0.88	-2.8	-4.99
GMNN	down	-3.02	-1.15	-2.41	-1.275	-0.07	-1.15	-1.88
FAM64A	down	-2.97	-1.01	-2.37	-0.49	-0.54	-3.65	-4.35
NASP	down	-1.16	-1.12	-2.34	0.49	-0.07	-1.47	-2.7
RNASEH2A	down	-3.18	-2.38	-2.29	-0.86	-0.54	-2.54	-2.47
RFC4	down	-1.94	-1.94	-2.28	-0.655	-0.48	-2.86	-1.77
NUP85	down	-2.21	-2.45	-2.27	-1.145	-0.46	-0.9	-3.77
DNAJC9	down	-2.89	-1.79	-2.26	-0.345	-1.11	-1.92	-1.43
POLA1	down	-1.29	-1.78	-2.26	-0.71	-0.73	-1.37	-2
CDKN3	down	-2.67	-2.2	-2.23	-0.555	-1.01	-2.18	-3.14
SPDL1	down	-3.33	-1.86	-2.2	-0.395	-0.85	-2.44	-1.82
CHAF1B	down	-3.1	-1.57	-2.2	-1.165	-0.37	-2.6	-3.04
RBBP8	down	-1.95	-1.66	-2.13	-0.305	-0.59	-1.39	-0.44
FANCC	down	-1.41	-1.08	-2.11	-0.87	-0.16	-0.95	-1.36
CSE1L	down	-1.72	-2	-2.1	-0.16	-1.15	-0.63	-1.61
PTTG1	down	-1.93	-1.61	-2.1	0.545	-0.89	-1.81	-1.82
ORC3	down	-2.62	-1.03	-2.07	-1.235	0.56	-0.82	-1.67
LMNB2	down	-1.08	-1.14	-2.05	-0.05	-0.2	-2.51	-2.95
HAT1	down	-1.96	-3.27	-1.96	-1.1	-0.98	-0.73	-2.81
EXOSC9	down	-1.8	-1.75	-1.94	-0.61	-0.72	-2.34	-1.77
RECQL4	down	-1.59	-1.11	-1.92	-0.995	-0.6	-1.72	-1.29
UBR7	down	-1.33	-1.31	-1.9	-0.665	-0.4	-1.02	-1.32
POLA2	down	-2.42	-1.85	-1.86	-0.475	-0.56	-1.77	-2.81
GABPB1	down	-3.83	-3.76	-1.79	-1.46	-0.32	-1.64	-1.91
TACC3	down	-3.29	-1.28	-1.79	0.16	-0.92	-2.67	-3.3
HPRT1	down	-1.81	-2.05	-1.77	-0.31	0.59	-1.06	-1.16
VRK1	down	-2.09	-2.31	-1.74	-0.425	-0.62	-1.82	-2.6
MAT2A	down	-1.5	-1.47	-1.74	-0.145	-0.61	-3.17	-0.9
LBR	down	-1.97	-2.67	-1.73	0.045	-0.64	-3.71	-4.63
MTHFD2	down	-1.29	-1.5	-1.68	-1.07	-0.54	-1.58	-0.73
ITGB3BP	down	-1.4	-1.23	-1.66	0.31	-0.61	-0.99	-0.54
PARPBP	down	-1.87	-1.54	-1.64	-0.33	-0.32	-2.32	-4.73
LMNB1	down	-1.82	-1.02	-1.63	-0.445	-0.37	-3	-1.8
TMEM109	down	-1.26	-1.87	-1.62	-0.72	-0.38	-1.76	-3.38
FANCG	down	-2.22	-1.05	-1.62	-0.955	-0.43	-0.99	-2.54
P3H2	down	-1.29	-1.03	-1.6	-0.655	-0.33	0.15	0.37
NUDT1	down	-2.1	-1.33	-1.59	-0.48	-0.33	-0.96	-1
PSMC3IP	down	-2.37	-2.4	-1.51	-0.485	-0.04	-2.11	-1.55
CENPN	down	-2.69	-1.3	-1.51	-0.73	-1.03	-2.66	-3.04
CDCA4	down	-1.87	-1.3	-1.51	-0.585	-0.59	-1.27	-1.76
CDC7	down	-1.61	-1.46	-1.48	-0.22	-0.37	-2	-2.21
CHEK2	down	-4.77	-4.74	-1.47	-0.265	-0.88	-1.56	-1.13
RFWD3	down	-2.39	-1.68	-1.46	-1.23	-0.28	-0.93	-1.86
AXIN1	down	-2.2	-1.2	-1.46	-0.18	0.09	0.33	-1.09
CCDC15	down	-1.22	-2.08	-1.45	-1.415	0.97	1.08	0.52
RAD54B	down	-1.25	-1.45	-1.44	-0.5	-0.34	-2.24	-2.91
ZWILCH	down	-2.14	-1.47	-1.43	-0.07	-0.29	-1.92	-2.75
NCAPD3	down	-1.88	-1.07	-1.43	-0.98	-0.65	-1.79	-1.31
TDP1	down	-3.04	-1.43	-1.37	-1.37	-0.74	-1.76	-1.79
UNG	down	-1.07	-2.13	-1.33	-0.135	-0.08	-1.33	-1.54
ITGAE	down	-2.36	-1.2	-1.32	-0.78	-0.44	-1.63	-1.8
BARD1	down	-1.98	-1.03	-1.32	-0.705	-0.49	-1.58	-1.81
UBE2S	down	-1.87	-1.71	-1.31	-0.5	-0.98	-1.49	-4.46
SMC1A	down	-1.62	-1.01	-1.29	-1.155	0.59	-0.69	0.04
DCLRE1B	down	-1.91	-2.26	-1.24	-1.71	-0.72	-1.14	-1.11
AHSA1	down	-1.16	-1.66	-1.23	-0.93	0.28	-1.47	-1.14
DNMT3B	down	-1.53	-1.14	-1.21	0.25	-0.68	-1.69	-1.59
RRP1B	down	-2.04	-2.69	-1.17	-0.88	-0.58	-1.87	-0.3
RAE1	down	-2.4	-1.2	-1.17	-1.285	-0.45	-1.26	-0.24
TUBB	down	-1.53	-1.34	-1.14	0.035	-0.98	-1.18	-1.42
PGRMC1	down	-1.39	-1.67	-1.12	0.585	-1.51	-1.11	-2.43
TIPIN	down	-3.85	-1.85	-1.11	-0.875	-0.83	-2.75	-1.89
SIVA1	down	-1.75	-1.66	-1.11	-0.415	-0.7	-2.3	-2.87
DHX34	down	-1.86	-1.16	-1.1	-0.465	-0.38	-0.85	-0.14
UBAC1	down	-2.39	-1.6	-1.08	-0.415	0.25	-0.05	0.68
DBF4	down	-1.75	-1.11	-1.08	0.055	-0.95	-2.8	-3.32
TUBB6	down	-4.75	-1.17	-1.05	-1.36	0.17	2.46	0.45
PSRC1	down	-3.88	-3.12	-1.02	-0.645	-0.48	-2.96	-1.31
MIS18A	down	-2.41	-1.91	-1.02	-1.145	-0.19	-2.22	-4.08
GPN3	down	-1.61	-1.5	-1.02	-0.46	-0.15	-2.57	-1.04
LSM4	down	-1.48	-1.38	-1.02	0.02	-0.89	-1.04	-0.93
PAQR3	down	-1.42	-1.02	-1.01	-0.255	-0.22	-0.78	-0.77
PARP1	down	-1.29	-1.68	-1	-0.195	-0.92	-1.6	-1.69
PSMC3	down	-1.29	-1.12	-1	-0.8	0.55	-0.38	-0.98
EPHA3	up	2.01	1.36	4.33	1.435	0.45	1.86	0.02
ANXA9	up	1.33	1.37	2.22	-0.255	-0.25	1.38	0.39
COPB2	up	2.01	1.32	2.22	0.955	0.13	1.32	0.47
CAT	up	2.84	3.27	1.92	0.865	0.1	-0.77	0.56
CNOT4	up	1.21	1.6	1.92	3.665	0.31	0.07	-0.71
SESN1	up	2.79	1.09	1.89	-0.545	0.28	2.93	8.34
KCNC2	up	1.24	1	1.88	-0.43	0.75	0.89	0.81
TMEM121	up	1.05	1.08	1.79	-0.085	-0.32	-0.23	-0.03
WASL	up	1.08	1.8	1.76	0.47	0.74	0.34	-0.65
THBS3	up	1.35	1.29	1.75	0.655	0.99	1.61	0.41
RFX5	up	1.31	1.32	1.74	0.545	-0.07	1.15	1.66
OBSL1	up	1.16	1.17	1.69	0.725	0.09	0.31	0.85
MAST4	up	1.09	1.06	1.69	0.07	0.4	1.09	1.58
ADGRE5	up	1.3	1.54	1.68	1.135	-1.06	0.99	-0.7
TRIM62	up	1.52	1.25	1.65	0.74	0.78	1.17	1.67
DDIT4	up	4.24	4.26	1.64	1.585	-0.25	2.63	0.66
VPS13B	up	1.57	1.32	1.63	0.425	0.8	1.38	-1.13
CTAGE9	up	1.41	1.34	1.52	0.395	-0.36	-0.83	0.5
USP19	up	1.42	1.63	1.51	0.105	0.61	-0.37	1.91
CLSTN3	up	2.07	1.96	1.47	0.765	1.14	1.51	1.79
ENSA	up	1.17	1.25	1.47	-0.19	0.53	0.5	1.03
ERBB2	up	3.92	1.64	1.45	0.625	0.1	1.59	0.75
TRPV6	up	1.53	1.21	1.45	-0.9	-0.08	0.5	0.81
SYTL2	up	1.14	1.07	1.4	0.33	1.92	2.08	-0.12
APPBP2	up	2.51	2.06	1.39	0.43	-0.81	1.52	2.32
CTSK	up	1.51	1.74	1.38	0.865	0.41	0.82	-0.79
USP3	up	1.77	1.12	1.38	0.63	0.21	0.76	0.26
FAM63A	up	1.43	1.74	1.36	1.015	-2.03	2.72	2.07
ZNF358	up	1.72	1.42	1.35	0.145	0.11	0.72	1.29
NIPSNAP1	up	1.4	1.7	1.33	1.12	-0.92	0.73	2.55
CCDC92	up	2.45	2.22	1.28	0.89	-0.41	1.44	1.88
SPAG4	up	1.12	1.47	1.26	1.155	-0.1	4.18	2.16
GPR162	up	1.71	1.43	1.25	0.25	0.71	1.38	1.38
ZNF580	up	1.7	1.26	1.23	0.565	-0.41	1.09	0.85
RALB	up	1.43	2.18	1.15	0.54	0.19	0.83	-0.35
DOPEY1	up	1.36	1.08	1.15	0	0.47	1.13	0.01
ERBB3	up	2.41	1.82	1.14	0.675	-1.03	-0.01	-0.14
VPS9D1	up	1.12	1.52	1.13	0.67	0.4	1.63	2.77
MAN2C1	up	2.87	1.51	1.13	0.935	0.94	2.22	2.2
WLS	up	1.88	1.47	1.13	0.185	0.19	1.48	0.65
F10	up	1.73	1.29	1.11	0.15	0.7	0.63	0.35
FASLG	up	1.18	1.23	1.1	0.04	0.36	0.67	-0.17
HOXB3	up	1.14	1.36	1.09	0.185	0.42	1.3	1.27
ACBD4	up	1.29	1.51	1.06	0.97	-0.08	1.49	1.87
TMEM80	up	1.86	1.23	1.05	0.59	0.59	1.5	1.61
CCBL2	up	1.26	1.04	1.05	0.45	0.1	-0.09	0.29
PROS1	up	1.52	1.26	1.04	0.755	-0.68	4.71	-0.29
GRAP	up	1.16	1.64	1.03	-0.62	0.72	0.25	-0.35
MORN1	up	1.51	1.05	1.02	-0.38	-0.03	0.69	0.12
PRKCH	up	3.05	1.85	1.01	0.525	1.15	0.55	0.16
ARHGEF2	up	1.43	1.56	1.01	-1.16	1.53	0.18	0.4
STX4	up	2.26	1.47	1	-0.35	0.71	1.2	-3.21
FAM182A	up	1.54	1.22	1	-0.295	0.75	1.19	0.78

## Sheet: 1B
KEGG pathway	P-Value
hsa01524:Platinum drug resistance	0.0143987
hsa04210:Apoptosis	0.00811036
hsa04218:Cellular senescence	0.00392794
hsa04115:p53 signaling pathway	0.000336985
hsa03420:Nucleotide excision repair	2.7865e-05
hsa03430:Mismatch repair	9.06762e-06
hsa03460:Fanconi anemia pathway	5.22238e-06
hsa03440:Homologous recombination	7.60583e-07
hsa04114:Oocyte meiosis	9.92605e-08
hsa03410:Base excision repair	2.07898e-10
hsa03030:DNA replication	7.09072e-20
hsa04110:Cell cycle	3.80591e-22

## Sheet: 1D
	% of cells with γ-H2AX foci				% of cells with RAD51 foci
control	7.14286	3.94737	5.42169	1.02564	2.04082	0.657895	4.21687	0.512821
tamoxifen	47.4074	49.2308	44.5256	45.5224	2.96296	3.84615	5.83942	4.47761
fulvestrant	34.2342	39.6694	53.7815	39.8496	6.30631	4.95868	2.52101	3.00752
palbociclib	35.0427	40.678	50.495	33.6634	0.854701	0	0.990099	0.847458
etoposide	65.2174	67.3333	68.3333	67.0886	24.5161	22.6667	40.8333	30

## Sheet: 1K
Relative EU incorpration	control			tamoxifen			fulvestrant			palbociclib
	0.966464	1.10568	0.927858	0.581642	0.51833	0.62557	0.693303	0.613981	0.678512	0.454235	0.548787	0.479788

## Sheet: 1O
tamoxifen doses (µM)	shCtrl				shPARP1#2
7.5	9.43267	8.18972	7.4043	6.52738	63.8204	48.0691	58.0114	51.5373
5	48.1394	37.4562	37.1359	37.3799	70.9145	75.3858	76.2463	76.5243
4.5	36.3733	35.4659	40.453	43.892	69.8286	71.7148	74.7057	75.4197
3.5	55.7801	49.329	51.2353	47.6971	77.1706	79.8497	80.9694	82.882
2.5	60.7366	61.8118	57.9533	59.242	81.9614	84.5991	84.058	86.2787
1	70.1007	73.4711	73.1966	70.5048	85.5047	86.8273	87.5562	88.2213
0.5	81.6379	85.5727	75.9799	79.2969	86.4403	86.786	85.3318	85.3882
0.2	78.5725	77.0779	77.1999	82.5149	89.9422	91.0807	87.7892	87.0978
0	100.663	99.5882	100.77	98.9782	100.193	100.185	99.5425	100.08
fulvestrant doses (µM)	shCtrl				shPARP1#2
10	27.699	28.3845	28.8137	28.6587	46.8578	45.2331	47.284	44.3685
7.5	25.4996	28.4262	26.34	24.4803	46.8175	44.7425	49.0374	44.0267
3.5	35.6624	34.524	36.8665	30.9953	61.7773	56.0668	58.5279	61.6526
2.5	35.5015	44.7345	34.7207	44.0848	64.4435	66.4059	65.7947	69.1928
1	53.4251	49.3123	55.6961	52.6562	70.3751	74.5252	74.6097	82.5118
0.5	51.0945	54.8378	60.0116	54.4742	75.6673	74.0467	73.6244	76.2303
0.2	55.1358	53.3655	47.4049	50.4686	76.6606	79.733	75.9247	74.4569
0.1	57.6035	49.3361	50.8442	58.9268	74.5373	74.2598	74.4729	74.0024
0	98.7557	97.9451	98.2908	105.008	100.841	100.612	98.8147	99.7316
palbociclib doses (µM)	shCtrl				shPARP1#2
7.5	27.7835	24.2003	23.8205	21.3827	44.7789	46.1317	46.658	44.9022
5	30.9012	32.7448	34.1168	30.6317	52.7478	61.5144	55.7002	58.6279
2.5	46.3487	37.8654	34.3251	32.7754	66.8805	71.272	71.4447	71.5558
1	56.841	46.5447	45.7607	46.7958	76.1899	75.3716	76.9013	68.809
0.5	53.3068	49.1295	55.5915	52.5412	75.0427	74.7301	82.5675	72.3864
0.2	56.4245	54.2133	65.8326	53.9683	81.8027	83.4392	83.0938	83.4145
0.05	70.108	49.546	64.0502	67.9335	94.8868	97.2183	94.3564	98.5464
0.01	70.99	48.9335	52.2471	46.6978	101.643	100.06	101.713	102.51
0	103.845	97.5668	100.305	98.2834	99.3894	98.3532	101.659	100.598

## Sheet: 2A
Relative ROS levels	control	Tamoxifen	Tam+NAC	Fulvestrant	Fulv+NAC	Palbociclib	Palbo+NAC
	0.123992	4.41665	0.915717	2.51084	1.12568	1.78614	0.577088
	1.05608	4.05698	1.00665	3.10031	1.18991	1.90714	0.672518
	1.81993	4.39195	1.03565	3.21429	1.292	2.64074	0.842897

## Sheet: 2B
Relative mitochondrial ROS	control
	0.72481	0.806466	1.05511	1.41362
	tamoxifen 7.5 μM
	2.09191	2.53369	1.81102	2.19816
	tamoxifen 15 μM
	2.8948	3.01173	3.41919	3.20067
	fulvestrant 7.5 μM
	3.73281	3.78287	3.68694	3.89805
	fulvestrant 15 μM
	4.83958	3.95149	4.9451	5.39785
	palbociclib 2.5 μM
	2.10326	2.0872	2.47569	2.16994
	palbociclib 5 μM
	2.8491	2.27424	3.0137	4.07972

## Sheet: 2C
Relative cAMP level	control
	1.05406	1.01604	0.929894
	tamoxifen
	2.85412	2.77716	3.04765
	fulvestrant
	4.48992	4.57476	4.26706
	palbociclib
	3.45858	3.57451	3.97719

## Sheet: 2D
Relative cAMP level	control
	0.843	1.08065	1.07635
	tamoxifen
	1.41291	1.45152	1.61489
	fulvestrant
	2.6677	1.83724	1.9846
	palbociclib
	2.27944	2.20316	1.77299

## Sheet: 2E
Relative mitochondrial ROS	control
	0.28511	2.15715	0.557743
	tamoxifen
	2.48198	4.15105	2.85401
	tamoxifen+PKAi
	1.35678	1.6105	1.39083
	fulvestrant
	8.60925	7.58173	7.94066
	fulvestrant+PKAi
	2.79948	2.8804	2.60943
	palbociclib
	3.38618	3.11146	3.9851
	palbociclib+PKAi
	1.91863	1.5789	1.78913

[truncated: 163 more sheets: 2F, 2G, 2H, 2I, 2J, 2K, 2L, 2M, 2N, 2O, 2P, 3A, 3B, 3C, 3D, 3E, 3F, 3G, 3H, 3I …]
